# Supplementary material for: Causal relationships between CD25 on immune cells and hip osteoarthritis
Source: Front Immunol. 2023 Sep 4;14:1247710. doi: 10.3389/fimmu.2023.1247710 (PMC10507251; doi:10.3389/fimmu.2023.1247710)
Supplement: Supplementary file 1 [file DataSheet_1.xlsx]

## Sheet: 77 CD25-related traits 
id	trait	Trait type	Panel	note	group_name	mr	year	author	sex	pmid	population	unit	sample_size	nsnp	build	category	subcategory	ontology	ncase	consortium	ncontrol	priority	sd
ebi-a-GCST90001498	Activated & resting CD4 regulatory T cell Absolute Count	Absolute count	Treg	NA	public	1	2020	Orr<U+00F9> V	NA	32929287	European	NA	3405	15131843	HG19/GRCh37	NA	NA	NA	NA	NA	NA	0	NA
ebi-a-GCST90001501	Activated & secreting CD4 regulatory T cell Absolute Count	Absolute count	Treg	NA	public	1	2020	Orr<U+00F9> V	NA	32929287	European	NA	3405	15131843	HG19/GRCh37	NA	NA	NA	NA	NA	NA	0	NA
ebi-a-GCST90001486	Activated CD4 regulatory T cell Absolute Count	Absolute count	Treg	NA	public	1	2020	Orr<U+00F9> V	NA	32929287	European	NA	3405	15131843	HG19/GRCh37	NA	NA	NA	NA	NA	NA	0	NA
ebi-a-GCST90001504	CD25hi CD4+ T cell Absolute Count	Absolute count	Treg	NA	public	1	2020	Orr<U+00F9> V	NA	32929287	European	NA	3405	15131843	HG19/GRCh37	NA	NA	NA	NA	NA	NA	0	NA
ebi-a-GCST90001510	CD25hi CD45RA- CD4 not regulatory T cell Absolute Count	Absolute count	Treg	NA	public	1	2020	Orr<U+00F9> V	NA	32929287	European	NA	3405	15131843	HG19/GRCh37	NA	NA	NA	NA	NA	NA	0	NA
ebi-a-GCST90001507	CD25hi CD45RA+ CD4 not regulatory T cell Absolute Count	Absolute count	Treg	NA	public	1	2020	Orr<U+00F9> V	NA	32929287	European	NA	3405	15131843	HG19/GRCh37	NA	NA	NA	NA	NA	NA	0	NA
ebi-a-GCST90001681	CD25hi CD8+ T cell Absolute Count	Absolute count	Treg	NA	public	1	2020	Orr<U+00F9> V	NA	32929287	European	NA	3130	15027914	HG19/GRCh37	NA	NA	NA	NA	NA	NA	0	NA
ebi-a-GCST90001675	CD28- CD127- CD25hi CD8+ T cell Absolute Count	Absolute count	Treg	NA	public	1	2020	Orr<U+00F9> V	NA	32929287	European	NA	3130	15027914	HG19/GRCh37	NA	NA	NA	NA	NA	NA	0	NA
ebi-a-GCST90001678	CD28- CD25hi CD8+ T cell Absolute Count	Absolute count	Treg	NA	public	1	2020	Orr<U+00F9> V	NA	32929287	European	NA	3130	15027914	HG19/GRCh37	NA	NA	NA	NA	NA	NA	0	NA
ebi-a-GCST90001489	CD39+ activated CD4 regulatory T cell Absolute Count	Absolute count	Treg	NA	public	1	2020	Orr<U+00F9> V	NA	32929287	European	NA	3405	15131843	HG19/GRCh37	NA	NA	NA	NA	NA	NA	0	NA
ebi-a-GCST90001483	CD39+ resting CD4 regulatory T cell Absolute Count	Absolute count	Treg	NA	public	1	2020	Orr<U+00F9> V	NA	32929287	European	NA	3405	15131843	HG19/GRCh37	NA	NA	NA	NA	NA	NA	0	NA
ebi-a-GCST90001495	CD39+ secreting CD4 regulatory T cell Absolute Count	Absolute count	Treg	NA	public	1	2020	Orr<U+00F9> V	NA	32929287	European	NA	3405	15131843	HG19/GRCh37	NA	NA	NA	NA	NA	NA	0	NA
ebi-a-GCST90001480	Resting CD4 regulatory T cell Absolute Count	Absolute count	Treg	NA	public	1	2020	Orr<U+00F9> V	NA	32929287	European	NA	3405	15131843	HG19/GRCh37	NA	NA	NA	NA	NA	NA	0	NA
ebi-a-GCST90001492	Secreting CD4 regulatory T cell Absolute Count	Absolute count	Treg	NA	public	1	2020	Orr<U+00F9> V	NA	32929287	European	NA	3405	15131843	HG19/GRCh37	NA	NA	NA	NA	NA	NA	0	NA
ebi-a-GCST90001943	CD25 on activated & secreting CD4 regulatory T cell	MFI	Treg	NA	public	1	2020	Orr<U+00F9> V	NA	32929287	European	NA	3435	15147117	HG19/GRCh37	NA	NA	NA	NA	NA	NA	0	NA
ebi-a-GCST90001939	CD25 on activated CD4 regulatory T cell	MFI	Treg	NA	public	1	2020	Orr<U+00F9> V	NA	32929287	European	NA	3435	15147117	HG19/GRCh37	NA	NA	NA	NA	NA	NA	0	NA
ebi-a-GCST90001775	CD25 on B cell	MFI	B cell	NA	public	1	2020	Orr<U+00F9> V	NA	32929287	European	NA	3660	15049199	HG19/GRCh37	NA	NA	NA	NA	NA	NA	0	NA
ebi-a-GCST90001776	CD25 on CD20- CD38- B cell	MFI	B cell	NA	public	1	2020	Orr<U+00F9> V	NA	32929287	European	NA	3505	15014292	HG19/GRCh37	NA	NA	NA	NA	NA	NA	0	NA
ebi-a-GCST90001777	CD25 on CD24+ CD27+ B cell	MFI	B cell	NA	public	1	2020	Orr<U+00F9> V	NA	32929287	European	NA	3657	15048951	HG19/GRCh37	NA	NA	NA	NA	NA	NA	0	NA
ebi-a-GCST90001962	CD25 on CD28+ CD4+ T cell	MFI	Treg	NA	public	1	2020	Orr<U+00F9> V	NA	32929287	European	NA	2920	4733784	HG19/GRCh37	NA	NA	NA	NA	NA	NA	0	NA
ebi-a-GCST90001940	CD25 on CD39+ activated CD4 regulatory T cell	MFI	Treg	NA	public	1	2020	Orr<U+00F9> V	NA	32929287	European	NA	3435	15147117	HG19/GRCh37	NA	NA	NA	NA	NA	NA	0	NA
ebi-a-GCST90001935	CD25 on CD39+ CD4 regulatory T cell	MFI	Treg	NA	public	1	2020	Orr<U+00F9> V	NA	32929287	European	NA	3434	15146814	HG19/GRCh37	NA	NA	NA	NA	NA	NA	0	NA
ebi-a-GCST90001961	CD25 on CD39+ CD4+ T cell	MFI	Treg	NA	public	1	2020	Orr<U+00F9> V	NA	32929287	European	NA	2920	14849646	HG19/GRCh37	NA	NA	NA	NA	NA	NA	0	NA
ebi-a-GCST90001938	CD25 on CD39+ resting CD4 regulatory T cell	MFI	Treg	NA	public	1	2020	Orr<U+00F9> V	NA	32929287	European	NA	3118	15067285	HG19/GRCh37	NA	NA	NA	NA	NA	NA	0	NA
ebi-a-GCST90001942	CD25 on CD39+ secreting CD4 regulatory T cell	MFI	Treg	NA	public	1	2020	Orr<U+00F9> V	NA	32929287	European	NA	3435	15147117	HG19/GRCh37	NA	NA	NA	NA	NA	NA	0	NA
ebi-a-GCST90001936	CD25 on CD4 regulatory T cell	MFI	Treg	NA	public	1	2020	Orr<U+00F9> V	NA	32929287	European	NA	3435	15147117	HG19/GRCh37	NA	NA	NA	NA	NA	NA	0	NA
ebi-a-GCST90001960	CD25 on CD4+ T cell	MFI	Treg	NA	public	1	2020	Orr<U+00F9> V	NA	32929287	European	NA	2920	14849646	HG19/GRCh37	NA	NA	NA	NA	NA	NA	0	NA
ebi-a-GCST90001933	CD25 on CD45RA- CD4 not regulatory T cell	MFI	Treg	NA	public	1	2020	Orr<U+00F9> V	NA	32929287	European	NA	3435	15147117	HG19/GRCh37	NA	NA	NA	NA	NA	NA	0	NA
ebi-a-GCST90001934	CD25 on CD45RA+ CD4 not regulatory T cell	MFI	Treg	NA	public	1	2020	Orr<U+00F9> V	NA	32929287	European	NA	3435	15147117	HG19/GRCh37	NA	NA	NA	NA	NA	NA	0	NA
ebi-a-GCST90001785	CD25 on IgD- CD24- B cell	MFI	B cell	NA	public	1	2020	Orr<U+00F9> V	NA	32929287	European	NA	3649	15047424	HG19/GRCh37	NA	NA	NA	NA	NA	NA	0	NA
ebi-a-GCST90001786	CD25 on IgD- CD27- B cell	MFI	B cell	NA	public	1	2020	Orr<U+00F9> V	NA	32929287	European	NA	3651	15048044	HG19/GRCh37	NA	NA	NA	NA	NA	NA	0	NA
ebi-a-GCST90001787	CD25 on IgD- CD38- B cell	MFI	B cell	NA	public	1	2020	Orr<U+00F9> V	NA	32929287	European	NA	3657	15048951	HG19/GRCh37	NA	NA	NA	NA	NA	NA	0	NA
ebi-a-GCST90001788	CD25 on IgD- CD38+ B cell	MFI	B cell	NA	public	1	2020	Orr<U+00F9> V	NA	32929287	European	NA	3656	15049126	HG19/GRCh37	NA	NA	NA	NA	NA	NA	0	NA
ebi-a-GCST90001789	CD25 on IgD- CD38dim B cell	MFI	B cell	NA	public	1	2020	Orr<U+00F9> V	NA	32929287	European	NA	3657	15048951	HG19/GRCh37	NA	NA	NA	NA	NA	NA	0	NA
ebi-a-GCST90001794	CD25 on IgD+ B cell	MFI	B cell	NA	public	1	2020	Orr<U+00F9> V	NA	32929287	European	NA	3658	15048965	HG19/GRCh37	NA	NA	NA	NA	NA	NA	0	NA
ebi-a-GCST90001779	CD25 on IgD+ CD24- B cell	MFI	B cell	NA	public	1	2020	Orr<U+00F9> V	NA	32929287	European	NA	3657	15048951	HG19/GRCh37	NA	NA	NA	NA	NA	NA	0	NA
ebi-a-GCST90001778	CD25 on IgD+ CD24+ B cell	MFI	B cell	NA	public	1	2020	Orr<U+00F9> V	NA	32929287	European	NA	3657	15048951	HG19/GRCh37	NA	NA	NA	NA	NA	NA	0	NA
ebi-a-GCST90001780	CD25 on IgD+ CD38- B cell	MFI	B cell	NA	public	1	2020	Orr<U+00F9> V	NA	32929287	European	NA	3642	15045564	HG19/GRCh37	NA	NA	NA	NA	NA	NA	0	NA
ebi-a-GCST90001781	CD25 on IgD+ CD38- naive B cell	MFI	B cell	NA	public	1	2020	Orr<U+00F9> V	NA	32929287	European	NA	1835	14184876	HG19/GRCh37	NA	NA	NA	NA	NA	NA	0	NA
ebi-a-GCST90001782	CD25 on IgD+ CD38- unswitched memory B cell	MFI	B cell	NA	public	1	2020	Orr<U+00F9> V	NA	32929287	European	NA	1837	14185043	HG19/GRCh37	NA	NA	NA	NA	NA	NA	0	NA
ebi-a-GCST90001783	CD25 on IgD+ CD38+ B cell	MFI	B cell	NA	public	1	2020	Orr<U+00F9> V	NA	32929287	European	NA	3656	15048939	HG19/GRCh37	NA	NA	NA	NA	NA	NA	0	NA
ebi-a-GCST90001784	CD25 on IgD+ CD38dim B cell	MFI	B cell	NA	public	1	2020	Orr<U+00F9> V	NA	32929287	European	NA	3657	15048951	HG19/GRCh37	NA	NA	NA	NA	NA	NA	0	NA
ebi-a-GCST90001790	CD25 on memory B cell	MFI	B cell	NA	public	1	2020	Orr<U+00F9> V	NA	32929287	European	NA	3657	15048951	HG19/GRCh37	NA	NA	NA	NA	NA	NA	0	NA
ebi-a-GCST90001791	CD25 on naive-mature B cell	MFI	B cell	NA	public	1	2020	Orr<U+00F9> V	NA	32929287	European	NA	3657	15048951	HG19/GRCh37	NA	NA	NA	NA	NA	NA	0	NA
ebi-a-GCST90001937	CD25 on resting CD4 regulatory T cell	MFI	Treg	NA	public	1	2020	Orr<U+00F9> V	NA	32929287	European	NA	3434	15147104	HG19/GRCh37	NA	NA	NA	NA	NA	NA	0	NA
ebi-a-GCST90001941	CD25 on secreting CD4 regulatory T cell	MFI	Treg	NA	public	1	2020	Orr<U+00F9> V	NA	32929287	European	NA	3435	15147117	HG19/GRCh37	NA	NA	NA	NA	NA	NA	0	NA
ebi-a-GCST90001793	CD25 on switched memory B cell	MFI	B cell	NA	public	1	2020	Orr<U+00F9> V	NA	32929287	European	NA	3657	15048951	HG19/GRCh37	NA	NA	NA	NA	NA	NA	0	NA
ebi-a-GCST90001795	CD25 on transitional B cell	MFI	B cell	NA	public	1	2020	Orr<U+00F9> V	NA	32929287	European	NA	3657	15048951	HG19/GRCh37	NA	NA	NA	NA	NA	NA	0	NA
ebi-a-GCST90001792	CD25 on unswitched memory B cell	MFI	B cell	NA	public	1	2020	Orr<U+00F9> V	NA	32929287	European	NA	3657	15048951	HG19/GRCh37	NA	NA	NA	NA	NA	NA	0	NA
ebi-a-GCST90001499	Activated & resting CD4 regulatory T cell %CD4 regulatory T cell	Relative count	Treg	NA	public	1	2020	Orr<U+00F9> V	NA	32929287	European	NA	3437	15144196	HG19/GRCh37	NA	NA	NA	NA	NA	NA	0	NA
ebi-a-GCST90001500	Activated & resting CD4 regulatory T cell %CD4+ T cell	Relative count	Treg	NA	public	1	2020	Orr<U+00F9> V	NA	32929287	European	NA	3437	15144196	HG19/GRCh37	NA	NA	NA	NA	NA	NA	0	NA
ebi-a-GCST90001502	Activated & secreting CD4 regulatory T cell %CD4 regulatory T cell	Relative count	Treg	NA	public	1	2020	Orr<U+00F9> V	NA	32929287	European	NA	3437	15144196	HG19/GRCh37	NA	NA	NA	NA	NA	NA	0	NA
ebi-a-GCST90001503	Activated & secreting CD4 regulatory T cell %CD4+ T cell	Relative count	Treg	NA	public	1	2020	Orr<U+00F9> V	NA	32929287	European	NA	3437	15144196	HG19/GRCh37	NA	NA	NA	NA	NA	NA	0	NA
ebi-a-GCST90001487	Activated CD4 regulatory T cell %CD4 regulatory T cell	Relative count	Treg	NA	public	1	2020	Orr<U+00F9> V	NA	32929287	European	NA	3437	15144196	HG19/GRCh37	NA	NA	NA	NA	NA	NA	0	NA
ebi-a-GCST90001488	Activated CD4 regulatory T cell %CD4+ T cell	Relative count	Treg	NA	public	1	2020	Orr<U+00F9> V	NA	32929287	European	NA	3437	15144196	HG19/GRCh37	NA	NA	NA	NA	NA	NA	0	NA
ebi-a-GCST90001505	CD25hi CD4+ T cell %CD4+ T cell	Relative count	Treg	NA	public	1	2020	Orr<U+00F9> V	NA	32929287	European	NA	3437	15144196	HG19/GRCh37	NA	NA	NA	NA	NA	NA	0	NA
ebi-a-GCST90001506	CD25hi CD4+ T cell %T cell	Relative count	Treg	NA	public	1	2020	Orr<U+00F9> V	NA	32929287	European	NA	3437	15144196	HG19/GRCh37	NA	NA	NA	NA	NA	NA	0	NA
ebi-a-GCST90001511	CD25hi CD45RA- CD4 not regulatory T cell %CD4+ T cell	Relative count	Treg	NA	public	1	2020	Orr<U+00F9> V	NA	32929287	European	NA	3437	15144196	HG19/GRCh37	NA	NA	NA	NA	NA	NA	0	NA
ebi-a-GCST90001512	CD25hi CD45RA- CD4 not regulatory T cell %T cell	Relative count	Treg	NA	public	1	2020	Orr<U+00F9> V	NA	32929287	European	NA	3437	15144196	HG19/GRCh37	NA	NA	NA	NA	NA	NA	0	NA
ebi-a-GCST90001508	CD25hi CD45RA+ CD4 not regulatory T cell %CD4+ T cell	Relative count	Treg	NA	public	1	2020	Orr<U+00F9> V	NA	32929287	European	NA	3437	15144196	HG19/GRCh37	NA	NA	NA	NA	NA	NA	0	NA
ebi-a-GCST90001509	CD25hi CD45RA+ CD4 not regulatory T cell %T cell	Relative count	Treg	NA	public	1	2020	Orr<U+00F9> V	NA	32929287	European	NA	3437	15144196	HG19/GRCh37	NA	NA	NA	NA	NA	NA	0	NA
ebi-a-GCST90001680	CD25hi CD8+ T cell %CD8+ T cell	Relative count	Treg	NA	public	1	2020	Orr<U+00F9> V	NA	32929287	European	NA	3162	15041080	HG19/GRCh37	NA	NA	NA	NA	NA	NA	0	NA
ebi-a-GCST90001679	CD25hi CD8+ T cell %T cell	Relative count	Treg	NA	public	1	2020	Orr<U+00F9> V	NA	32929287	European	NA	3162	15041080	HG19/GRCh37	NA	NA	NA	NA	NA	NA	0	NA
ebi-a-GCST90001674	CD28- CD127- CD25hi CD8+ T cell %CD8+ T cell	Relative count	Treg	NA	public	1	2020	Orr<U+00F9> V	NA	32929287	European	NA	3162	15041080	HG19/GRCh37	NA	NA	NA	NA	NA	NA	0	NA
ebi-a-GCST90001673	CD28- CD127- CD25hi CD8+ T cell %T cell	Relative count	Treg	NA	public	1	2020	Orr<U+00F9> V	NA	32929287	European	NA	3162	15041080	HG19/GRCh37	NA	NA	NA	NA	NA	NA	0	NA
ebi-a-GCST90001677	CD28- CD25hi CD8+ T cell %CD8+ T cell	Relative count	Treg	NA	public	1	2020	Orr<U+00F9> V	NA	32929287	European	NA	3162	15041080	HG19/GRCh37	NA	NA	NA	NA	NA	NA	0	NA
ebi-a-GCST90001676	CD28- CD25hi CD8+ T cell %T cell	Relative count	Treg	NA	public	1	2020	Orr<U+00F9> V	NA	32929287	European	NA	3162	4376332	HG19/GRCh37	NA	NA	NA	NA	NA	NA	0	NA
ebi-a-GCST90001490	CD39+ activated CD4 regulatory T cell %activated CD4 regulatory T cell	Relative count	Treg	NA	public	1	2020	Orr<U+00F9> V	NA	32929287	European	NA	3437	5914718	HG19/GRCh37	NA	NA	NA	NA	NA	NA	0	NA
ebi-a-GCST90001491	CD39+ activated CD4 regulatory T cell %CD4 regulatory T cell	Relative count	Treg	NA	public	1	2020	Orr<U+00F9> V	NA	32929287	European	NA	3437	15144196	HG19/GRCh37	NA	NA	NA	NA	NA	NA	0	NA
ebi-a-GCST90001485	CD39+ resting CD4 regulatory T cell %CD4 regulatory T cell	Relative count	Treg	NA	public	1	2020	Orr<U+00F9> V	NA	32929287	European	NA	3437	15144196	HG19/GRCh37	NA	NA	NA	NA	NA	NA	0	NA
ebi-a-GCST90001484	CD39+ resting CD4 regulatory T cell %resting CD4 regulatory T cell	Relative count	Treg	NA	public	1	2020	Orr<U+00F9> V	NA	32929287	European	NA	3437	15144196	HG19/GRCh37	NA	NA	NA	NA	NA	NA	0	NA
ebi-a-GCST90001497	CD39+ secreting CD4 regulatory T cell %CD4 regulatory T cell	Relative count	Treg	NA	public	1	2020	Orr<U+00F9> V	NA	32929287	European	NA	3437	15144196	HG19/GRCh37	NA	NA	NA	NA	NA	NA	0	NA
ebi-a-GCST90001496	CD39+ secreting CD4 regulatory T cell %secreting CD4 regulatory T cell	Relative count	Treg	NA	public	1	2020	Orr<U+00F9> V	NA	32929287	European	NA	3437	15144196	HG19/GRCh37	NA	NA	NA	NA	NA	NA	0	NA
ebi-a-GCST90001481	Resting CD4 regulatory T cell %CD4 regulatory T cell	Relative count	Treg	NA	public	1	2020	Orr<U+00F9> V	NA	32929287	European	NA	3437	15144196	HG19/GRCh37	NA	NA	NA	NA	NA	NA	0	NA
ebi-a-GCST90001482	Resting CD4 regulatory T cell %CD4+ T cell	Relative count	Treg	NA	public	1	2020	Orr<U+00F9> V	NA	32929287	European	NA	3437	15144196	HG19/GRCh37	NA	NA	NA	NA	NA	NA	0	NA
ebi-a-GCST90001493	Secreting CD4 regulatory T cell %CD4 regulatory T cell	Relative count	Treg	NA	public	1	2020	Orr<U+00F9> V	NA	32929287	European	NA	3437	15144196	HG19/GRCh37	NA	NA	NA	NA	NA	NA	0	NA
ebi-a-GCST90001494	Secreting CD4 regulatory T cell %CD4+ T cell	Relative count	Treg	NA	public	1	2020	Orr<U+00F9> V	NA	32929287	European	NA	3437	11545969	HG19/GRCh37	NA	NA	NA	NA	NA	NA	0	NA
