# Supplementary material for: Causal relationships between CD25 on immune cells and hip osteoarthritis
Source: Front Immunol. 2023 Sep 4;14:1247710. doi: 10.3389/fimmu.2023.1247710 (PMC10507251; doi:10.3389/fimmu.2023.1247710)
Supplement: Supplementary file 2 [file DataSheet_2.xlsx]

## Sheet: 66 CD25-related traits
id.exposure	id.outcome	method	nsnp	b	se	pval	OR	L_CI	H_CI	Trait.type	Panel	id.exposure.y
ebi-a-GCST90001933	ebi-a-GCST007091	IVW	2	-0.105681	0.030767	0.000592788	0.899711	0.847059	0.955636	MFI	Treg	CD25 on CD45RA- CD4 not regulatory T cell
ebi-a-GCST90001940	ebi-a-GCST007091	Wald_ratio	1	-0.234539	0.0694282	0.000729749	0.790935	0.690307	0.906232	MFI	Treg	CD25 on CD39+ activated CD4 regulatory T cell
ebi-a-GCST90001935	ebi-a-GCST007091	Wald_ratio	1	-0.220879	0.0653846	0.000729749	0.801814	0.70537	0.911444	MFI	Treg	CD25 on CD39+ CD4 regulatory T cell
ebi-a-GCST90001504	ebi-a-GCST007091	Wald_ratio	1	-0.141405	0.0421622	0.000796967	0.868137	0.799281	0.942926	Absolute count	Treg	CD25hi CD4+ T cell Absolute Count
ebi-a-GCST90001960	ebi-a-GCST007091	Wald_ratio	1	-0.16943	0.0505181	0.000796967	0.844146	0.764567	0.932007	MFI	Treg	CD25 on CD4+ T cell
ebi-a-GCST90001506	ebi-a-GCST007091	Wald_ratio	1	-0.126842	0.03782	0.000796967	0.880872	0.817937	0.94865	Relative count	Treg	CD25hi CD4+ T cell %T cell
ebi-a-GCST90001505	ebi-a-GCST007091	Wald_ratio	1	-0.110473	0.0329392	0.000796967	0.895411	0.839429	0.955126	Relative count	Treg	CD25hi CD4+ T cell %CD4+ T cell
ebi-a-GCST90001934	ebi-a-GCST007091	Wald_ratio	1	0.0995178	0.0552389	0.0716104	1.10464	0.991288	1.23095	MFI	Treg	CD25 on CD45RA+ CD4 not regulatory T cell
ebi-a-GCST90001786	ebi-a-GCST007091	IVW	2	-0.0846374	0.0477531	0.0763288	0.918845	0.836747	1.009	MFI	B cell	CD25 on IgD- CD27- B cell
ebi-a-GCST90001937	ebi-a-GCST007091	Wald_ratio	1	-0.222603	0.127335	0.0804352	0.800433	0.623642	1.02734	MFI	Treg	CD25 on resting CD4 regulatory T cell
ebi-a-GCST90001793	ebi-a-GCST007091	IVW	3	-0.0765801	0.0476991	0.108387	0.926279	0.843606	1.01705	MFI	B cell	CD25 on switched memory B cell
ebi-a-GCST90001784	ebi-a-GCST007091	IVW	3	-0.0524007	0.0340253	0.123548	0.948949	0.887728	1.01439	MFI	B cell	CD25 on IgD+ CD38dim B cell
ebi-a-GCST90001785	ebi-a-GCST007091	IVW	2	-0.0961604	0.0625813	0.124399	0.908318	0.803467	1.02685	MFI	B cell	CD25 on IgD- CD24- B cell
ebi-a-GCST90001496	ebi-a-GCST007091	IVW	5	-0.015467	0.0102497	0.131294	0.984652	0.965068	1.00463	Relative count	Treg	CD39+ secreting CD4 regulatory T cell %secreting CD4 regulatory T cell
ebi-a-GCST90001484	ebi-a-GCST007091	IVW	5	-0.0339634	0.0237201	0.152189	0.966607	0.922697	1.01261	Relative count	Treg	CD39+ resting CD4 regulatory T cell %resting CD4 regulatory T cell
ebi-a-GCST90001485	ebi-a-GCST007091	IVW	11	-0.0121841	0.00874378	0.163481	0.98789	0.971104	1.00497	Relative count	Treg	CD39+ resting CD4 regulatory T cell %CD4 regulatory T cell
ebi-a-GCST90001497	ebi-a-GCST007091	IVW	7	-0.0131759	0.00978262	0.178023	0.986911	0.968168	1.00602	Relative count	Treg	CD39+ secreting CD4 regulatory T cell %CD4 regulatory T cell
ebi-a-GCST90001491	ebi-a-GCST007091	IVW	7	-0.0145661	0.0108717	0.180305	0.985539	0.964761	1.00677	Relative count	Treg	CD39+ activated CD4 regulatory T cell %CD4 regulatory T cell
ebi-a-GCST90001507	ebi-a-GCST007091	IVW	3	-0.0311158	0.0248888	0.211229	0.969363	0.923211	1.01782	Absolute count	Treg	CD25hi CD45RA+ CD4 not regulatory T cell Absolute Count
ebi-a-GCST90001782	ebi-a-GCST007091	Wald_ratio	1	-0.0374697	0.0312982	0.231235	0.963224	0.905911	1.02416	MFI	B cell	CD25 on IgD+ CD38- unswitched memory B cell
ebi-a-GCST90001938	ebi-a-GCST007091	Wald_ratio	1	0.104301	0.0919355	0.256584	1.10993	0.926916	1.32909	MFI	Treg	CD25 on CD39+ resting CD4 regulatory T cell
ebi-a-GCST90001961	ebi-a-GCST007091	IVW	5	0.0235985	0.0208759	0.2583	1.02388	0.982831	1.06664	MFI	Treg	CD25 on CD39+ CD4+ T cell
ebi-a-GCST90001680	ebi-a-GCST007091	Wald_ratio	1	0.0414932	0.0367933	0.259431	1.04237	0.969842	1.12031	Relative count	Treg	CD25hi CD8+ T cell %CD8+ T cell
ebi-a-GCST90001789	ebi-a-GCST007091	IVW	3	-0.0477686	0.0446393	0.284573	0.953354	0.873487	1.04052	MFI	B cell	CD25 on IgD- CD38dim B cell
ebi-a-GCST90001483	ebi-a-GCST007091	IVW	8	-0.0149599	0.0158138	0.344146	0.985151	0.955085	1.01616	Absolute count	Treg	CD39+ resting CD4 regulatory T cell Absolute Count
ebi-a-GCST90001495	ebi-a-GCST007091	IVW	5	-0.0100244	0.0106996	0.348816	0.990026	0.96948	1.01101	Absolute count	Treg	CD39+ secreting CD4 regulatory T cell Absolute Count
ebi-a-GCST90001675	ebi-a-GCST007091	Wald_ratio	1	-0.059251	0.0653997	0.364945	0.94247	0.829084	1.07136	Absolute count	Treg	CD28- CD127- CD25hi CD8+ T cell Absolute Count
ebi-a-GCST90001511	ebi-a-GCST007091	IVW	3	-0.0321197	0.0378836	0.39652	0.968391	0.899091	1.04303	Relative count	Treg	CD25hi CD45RA- CD4 not regulatory T cell %CD4+ T cell
ebi-a-GCST90001943	ebi-a-GCST007091	Wald_ratio	1	-0.030618	0.0392322	0.435138	0.969846	0.898065	1.04736	MFI	Treg	CD25 on activated & secreting CD4 regulatory T cell
ebi-a-GCST90001942	ebi-a-GCST007091	Wald_ratio	1	-0.0275021	0.0352397	0.435138	0.972873	0.907945	1.04244	MFI	Treg	CD25 on CD39+ secreting CD4 regulatory T cell
ebi-a-GCST90001941	ebi-a-GCST007091	Wald_ratio	1	-0.0269358	0.034514	0.435138	0.973424	0.909752	1.04155	MFI	Treg	CD25 on secreting CD4 regulatory T cell
ebi-a-GCST90001486	ebi-a-GCST007091	IVW	2	0.0172702	0.0223258	0.439196	1.01742	0.973859	1.06293	Absolute count	Treg	Activated CD4 regulatory T cell Absolute Count
ebi-a-GCST90001498	ebi-a-GCST007091	Wald_ratio	1	0.0603849	0.0783013	0.440596	1.06225	0.911116	1.23844	Absolute count	Treg	Activated & resting CD4 regulatory T cell Absolute Count
ebi-a-GCST90001503	ebi-a-GCST007091	IVW	9	-0.00965664	0.012966	0.456413	0.99039	0.965538	1.01588	Relative count	Treg	Activated & secreting CD4 regulatory T cell %CD4+ T cell
ebi-a-GCST90001481	ebi-a-GCST007091	IVW	10	0.00644726	0.0109728	0.556822	1.00647	0.985053	1.02835	Relative count	Treg	Resting CD4 regulatory T cell %CD4 regulatory T cell
ebi-a-GCST90001493	ebi-a-GCST007091	IVW	6	0.00654935	0.0112042	0.558854	1.00657	0.984707	1.02892	Relative count	Treg	Secreting CD4 regulatory T cell %CD4 regulatory T cell
ebi-a-GCST90001499	ebi-a-GCST007091	IVW	6	-0.00633659	0.0110501	0.566347	0.993683	0.972393	1.01544	Relative count	Treg	Activated & resting CD4 regulatory T cell %CD4 regulatory T cell
ebi-a-GCST90001512	ebi-a-GCST007091	IVW	3	-0.0219288	0.0391099	0.575003	0.97831	0.906119	1.05625	Relative count	Treg	CD25hi CD45RA- CD4 not regulatory T cell %T cell
ebi-a-GCST90001502	ebi-a-GCST007091	IVW	9	0.00482687	0.00947714	0.610529	1.00484	0.986346	1.02368	Relative count	Treg	Activated & secreting CD4 regulatory T cell %CD4 regulatory T cell
ebi-a-GCST90001482	ebi-a-GCST007091	IVW	5	0.00677896	0.0139012	0.625797	1.0068	0.979741	1.03461	Relative count	Treg	Resting CD4 regulatory T cell %CD4+ T cell
ebi-a-GCST90001779	ebi-a-GCST007091	IVW	4	-0.0213931	0.0439814	0.626675	0.978834	0.89799	1.06696	MFI	B cell	CD25 on IgD+ CD24- B cell
ebi-a-GCST90001790	ebi-a-GCST007091	IVW	4	0.0200921	0.0527886	0.703489	1.0203	0.920007	1.13152	MFI	B cell	CD25 on memory B cell
ebi-a-GCST90001783	ebi-a-GCST007091	IVW	3	0.0204016	0.0537693	0.70437	1.02061	0.918525	1.13404	MFI	B cell	CD25 on IgD+ CD38+ B cell
ebi-a-GCST90001777	ebi-a-GCST007091	IVW	4	0.019229	0.0520974	0.712056	1.01942	0.92046	1.12901	MFI	B cell	CD25 on CD24+ CD27+ B cell
ebi-a-GCST90001792	ebi-a-GCST007091	IVW	4	0.0193639	0.0550509	0.725029	1.01955	0.91527	1.13572	MFI	B cell	CD25 on unswitched memory B cell
ebi-a-GCST90001510	ebi-a-GCST007091	IVW	2	-0.0218992	0.0722932	0.761949	0.978339	0.849087	1.12727	Absolute count	Treg	CD25hi CD45RA- CD4 not regulatory T cell Absolute Count
ebi-a-GCST90001787	ebi-a-GCST007091	IVW	3	0.0226269	0.0801315	0.777658	1.02288	0.874213	1.19684	MFI	B cell	CD25 on IgD- CD38- B cell
ebi-a-GCST90001679	ebi-a-GCST007091	IVW	2	-0.0298353	0.107132	0.780636	0.970605	0.786774	1.19739	Relative count	Treg	CD25hi CD8+ T cell %T cell
ebi-a-GCST90001780	ebi-a-GCST007091	IVW	2	-0.0244419	0.0936773	0.794158	0.975854	0.812167	1.17253	MFI	B cell	CD25 on IgD+ CD38- B cell
ebi-a-GCST90001487	ebi-a-GCST007091	IVW	3	0.00489157	0.0192709	0.799626	1.0049	0.967655	1.04359	Relative count	Treg	Activated CD4 regulatory T cell %CD4 regulatory T cell
ebi-a-GCST90001494	ebi-a-GCST007091	IVW	7	-0.00359762	0.0156464	0.818144	0.996409	0.966316	1.02744	Relative count	Treg	Secreting CD4 regulatory T cell %CD4+ T cell
ebi-a-GCST90001794	ebi-a-GCST007091	IVW	2	-0.0182214	0.0794327	0.818562	0.981944	0.840373	1.14736	MFI	B cell	CD25 on IgD+ B cell
ebi-a-GCST90001489	ebi-a-GCST007091	IVW	5	-0.00466594	0.0205797	0.820637	0.995345	0.955995	1.03631	Absolute count	Treg	CD39+ activated CD4 regulatory T cell Absolute Count
ebi-a-GCST90001500	ebi-a-GCST007091	IVW	3	-0.00424289	0.0203587	0.834911	0.995766	0.956814	1.0363	Relative count	Treg	Activated & resting CD4 regulatory T cell %CD4+ T cell
ebi-a-GCST90001492	ebi-a-GCST007091	IVW	4	-0.00477502	0.0277372	0.863318	0.995236	0.942575	1.05084	Absolute count	Treg	Secreting CD4 regulatory T cell Absolute Count
ebi-a-GCST90001681	ebi-a-GCST007091	IVW	3	-0.0103622	0.0639105	0.871198	0.989691	0.873168	1.12176	Absolute count	Treg	CD25hi CD8+ T cell Absolute Count
ebi-a-GCST90001501	ebi-a-GCST007091	IVW	4	-0.00445586	0.0277704	0.872524	0.995554	0.942814	1.05124	Absolute count	Treg	Activated & secreting CD4 regulatory T cell Absolute Count
ebi-a-GCST90001778	ebi-a-GCST007091	IVW	3	0.00971325	0.0699071	0.889494	1.00976	0.880465	1.15804	MFI	B cell	CD25 on IgD+ CD24+ B cell
ebi-a-GCST90001775	ebi-a-GCST007091	IVW	3	0.00823202	0.0593152	0.889621	1.00827	0.897604	1.13257	MFI	B cell	CD25 on B cell
ebi-a-GCST90001781	ebi-a-GCST007091	IVW	3	0.0057956	0.0496765	0.907124	1.00581	0.912497	1.10867	MFI	B cell	CD25 on IgD+ CD38- naive B cell
ebi-a-GCST90001480	ebi-a-GCST007091	IVW	4	0.0014078	0.0214114	0.947577	1.00141	0.960253	1.04433	Absolute count	Treg	Resting CD4 regulatory T cell Absolute Count
ebi-a-GCST90001795	ebi-a-GCST007091	IVW	2	-0.00458286	0.0785698	0.953487	0.995428	0.853355	1.16115	MFI	B cell	CD25 on transitional B cell
ebi-a-GCST90001509	ebi-a-GCST007091	IVW	5	0.0012496	0.0287238	0.9653	1.00125	0.946439	1.05924	Relative count	Treg	CD25hi CD45RA+ CD4 not regulatory T cell %T cell
ebi-a-GCST90001791	ebi-a-GCST007091	IVW	5	-0.00116656	0.0347378	0.97321	0.998834	0.933091	1.06921	MFI	B cell	CD25 on naive-mature B cell
ebi-a-GCST90001508	ebi-a-GCST007091	IVW	5	0.000618548	0.0273697	0.98197	1.00062	0.948355	1.05576	Relative count	Treg	CD25hi CD45RA+ CD4 not regulatory T cell %CD4+ T cell
ebi-a-GCST90001678	ebi-a-GCST007091	Wald_ratio	1	-0.000626174	0.0857858	0.994176	0.999374	0.844706	1.18236	Absolute count	Treg	CD28- CD25hi CD8+ T cell Absolute Count

## Sheet: 7 traits-significant adjusted-P
id.exposure	id.outcome	method	nsnp	SNP ID	F value	palindromic structure	b	se	pval	P-adjusted （FDR）	exposure	Trait.type	Panel
ebi-a-GCST90001504	ebi-a-GCST007091	Wald_ratio	1	rs61839660	66.8659		-0.141405	0.0421622	0.000796967	0.01315	CD25hi CD4+ T cell Absolute Count	Absolute count	Treg
ebi-a-GCST90001506	ebi-a-GCST007091	Wald_ratio	1	rs61839660	85.9338		-0.126842	0.03782	0.000796967	0.01315	CD25hi CD4+ T cell %T cell	Relative count	Treg
ebi-a-GCST90001505	ebi-a-GCST007091	Wald_ratio	1	rs61839660	115.478		-0.110473	0.0329392	0.000796967	0.01315	CD25hi CD4+ T cell %CD4+ T cell	Relative count	Treg
ebi-a-GCST90001960	ebi-a-GCST007091	Wald_ratio	1	rs61839660	46.0204		-0.16943	0.0505181	0.000796967	0.01315	CD25 on CD4+ T cell	MFI	Treg
ebi-a-GCST90001935	ebi-a-GCST007091	Wald_ratio	1	rs7078614	48.3285	rs6584030	-0.220879	0.0653846	0.000729749	0.0240817	CD25 on CD39+ CD4 regulatory T cell	MFI	Treg
ebi-a-GCST90001940	ebi-a-GCST007091	Wald_ratio	1	rs7078614	42.1516	rs6584030	-0.234539	0.0694282	0.000729749	0.0240817	CD25 on CD39+ activated CD4 regulatory T cell	MFI	Treg
ebi-a-GCST90001933	ebi-a-GCST007091	IVW	2	rs181516190 rs61839660	33.37648 122.01985		-0.105681	0.030767	0.000592788	0.039124	CD25 on CD45RA- CD4 not regulatory T cell	MFI	Treg
